# Supplementary material for: The Impact of Dexamphetamine Treatment for Obesity on Executive Function: A Double-Blind Randomised Controlled Pilot Study
Source: Brain Sci. 2024 Dec 18;14(12):1274. doi: 10.3390/brainsci14121274 (PMC11674214; doi:10.3390/brainsci14121274)
Supplement: Supplementary file 1 [file brainsci-14-01274-s001.zip]

Archive with 1 entries (1 files):
- brainsci-3366553-supplementary.pdf
